# Supplementary material for: Allosteric coupling between α-rings of the 20S proteasome
Source: Nat Commun. 2020 Sep 11;11:4580. doi: 10.1038/s41467-020-18415-7 (PMC7486400; doi:10.1038/s41467-020-18415-7)
Supplement: Supplementary file 4 — Source Data [file 41467_2020_18415_MOESM4_ESM.xlsx]

## Sheet: Fig2
Source data for Figure 2a and Table 1
		Substrate (mM)	awtbba			PA26PANc-awtbbawt-PA26PANc			aK66Abbawt			aK66Abbawt-PA26PANc
		2.5	15.4797	23.4428	21.463	31.4187	27.4314	38.6268	23.5539	27.0302	23.7331	23.0458	27.1631	25.3155
		5	42.2045	22.0621	22.4041	52.9815	52.3634	51.65	35.5006	38.2843	29.8886	49.4325	48.7998	42.5959
		7.5	41.5668	37.5384	31.3458	105.337	82.8035	78.6784	50.2969	47.9709	44.3241	61.4798	72.5086	61.6966
		10	41.7841	49.1409	42.3794	82.8891	90.5093	86.589	55.3252	52.2369	41.5626	82.3648	84.4843	74.4475
		15	61.4641	43.111	39.8462	136.296	114.614	139.888	61.9825	70.6826	60.0588	95.0501	108.858	98.7917
		20	51.1769	58.7677	48.5471	132.652	133.807	125.797	60.3757	68.8886	64.5298	117.458	125.026	101.964
		25	55.3895	51.5798	47.6702	128.485	122.249	128.909	61.9113	62.5576	62.5936	136.853	135.898	122.074
Source data for Figure 2b
Source data for Figure 2c

## Sheet: Fig5
Source Data for Figure 5g and Table 2
		Substrate (mM)	awtbbawt			PA26V230F-awtbbawt-PA26V230F			aK66Abbawt			aK66Abbawt-PA26V230F
		2.5	28.06	31.5436	26.6384	38.3513	46.4637	42.6574	46.5007	47.2101	38.4016	54.7506	60.8614	38.9439
		5	35.0498	36.3079	45.3473	66.9868	62.9091	63.1632	72.6124	76.4116	76.225	70.8928	98.735	96.3321
		7.5	47.1994	38.5378	56.653	100.423	91.5844	91.3342	81.9644	93.8424	77.0678	137.281	137.037	117.811
		10	50.93	42.9216	58.3915	116.054	121.892	116	73.203	84.61	88.986	179.464	161.922	175.46
		15	62.2981	54.2002	68.0271	161.547	164.445	153.884	90.5435	101.63	101.921	248.543	227.013	242.485
		25	75.8226	76.0116	75.8846	192.663	233.859	187.416	115.07	112.793	103.203	312.263	325.405	320.915

## Sheet: SuppFig1
Source Data for Supplementary Figure 1b
Source Data for Supplementary Figure 1k
		T20S in vivo	T20S in vivo	T20S in vivo	T20S in vitro	T20S in vitro
			PA26PANc	gate deleted		PA26PANc
		105.031	516.736	532.704	71.7496	171.504
		104.815	539.25	539.743	94.7948	222.151
		90.1539	535.125	466.19	77.5675	199.227

## Sheet: SuppFig4
Souce Data for Supplementary Figure 4a
			T20S:PA26PANc=1:0			T20S:PA26PANc=1:1			T20S:PA26PANc=1:1.5			T20S:PA26PANc=1:2			T20S:PA26PANc=1:5			T20S:PA26PANc=1:10
		2.5	23.537	25.4467	19.6295	29.401	36.8882	31.4058	32.3652	35.2707	30.8897	32.6915	30.9015	31.586	26.8078	43.0545	32.1977	25.4063	34.8458	73.1913
		5	52.395	60.057	55.306	85.2335	84.6785	79.8555	92.2768	91.7827	80.7023	99.84	101.404	91.1448	82.8828	83.3083	86.3853	83.3175	83.133	75.4148
		7.5	68.2667	59.078	62.5232	115.957	110.576	103.266	105.383	131.438	105.848	127.325	139.279	134.354	147.021	148.6	147.496	145.338	138.442	153.032
		10	64.7483	92.9688	74.8428	124.799	149.229	148.643	153.177	177.559	166.789	187.206	193.145	195.612	211.537	210.139	194.524	206.671	204.249	187.407
		15	81.8885	63.298	90.4945	180.644	136.234	193.177	201.708	172.746	204.876	184.341	195.129	197.74	249.693	251.187	256.702	254.964	258.289	252.286
		25	57.745	49.012	70.0203	181.576	143.168	200.561	231.971	181.602	243.148	300.949	223.521	293.519	285.058	252.862	327.964	274.101	273.078	275.021
Souce Data for Supplementary Figure 4b
			T20S:PA26V230F=1:0			T20S:PA26V230F=1:1			T20S:PA26V230F=1:1.5			T20S:PA26V230F=1:2			T20S:PA26V230F=1:5			T20S:PA26V230F=1:10
		2.5	35.9522	41.4869	31.1603	43.1269	44.0818	40.8856	44.2795	43.9587	37.7747	39.8963	42.6385	39.8157	33.6288	41.8233	37.6299	62.9612	58.6365	65.8213
		5	45.8173	52.4765	53.912	79.0542	70.3702	79.5388	77.7777	82.8061	83.8446	72.8393	76.4829	86.7515	82.0459	80.8498	92.3324	124.674	123.81	121.651
		7.5	59.3282	62.9846	50.4806	91.2766	100.139	95.8789	115.178	107.699	100.523	115.573	130.89	104.694	135.809	133.721	122.331	168.303	169.121	167.15
		10	50.9688	64.2497	77.7468	111.874	120.094	123.156	120.11	138.466	153.541	125.423	141.105	166.912	163.01	177.93	177.554	217.369	213.582	207.37
		15	58.4368	73.0763	45.1516	127.583	140.095	139.118	165.967	168.518	157.278	162.784	194.629	139.906	213.157	222.118	207.332	301.415	261.104	256.117
		25	47.4555	59.8904	53.4639	153.535	139.326	152.889	156.035	169.911	163.524	142.476	164.438	202.992	252.249	264.225	261.699	273.131	291.406	261.031
Souce Data for Supplementary Figure 4c
			T20S:PAN=1:0			T20S:PAN=1:1			T20S:PAN=1:1.5			T20S:PAN=1:2			T20S:PAN=1:5
		2.5	40.0674	38.7854	36.2042	44.5832	49.2834	43.332	40.9882	44.1028	7.5864	59.2704	59.968	56.639	97.7562	97.2916	96.3252
		5	62.0006	62.6828	79.2424	101.316	100.953	109.439	90.15	98.5448	99.235	128.731	155.392	156.503	188.557	213.845	205.1
		7.5	77.9098	112.751	106.48	160.793	164.877	164.867	167.576	172.747	142.791	216.681	210.604	197.993	332.019	326.887	299.147
		10	100.007	67.7146	125.225	208.019	226.252	224.657	190.589	216.949	223.089	197.37	224.547	219.253	337.872	352.99	318.712
		15	104.201	121.855	105.897	263.294	272.501	248.736	248.667	248.831	201.704	335.526	353.31	338.94	415.834	421.949	379.67
		25	121.412	116.254	132.251	192.105	208.087	227.233	140.453	150.781	134.387	322.492	325.977	336.204	254.498	269.975	376.56

## Sheet: SuppFig5
Souce Data for Supplementary Figure 5a									Souce Data for Supplementary Figure 5b
											SuppFig5b (2)				SuppFig5b (1)
	GFPssRA	GFPssRA
	PAN	PAN
time points	awtbbaK66A	awtbbawt
0	18311.7	19853.4
5	12536.7	11152
15	10102.9	10662.9
30	6771.97	8453
60	3261.76	4182
											SuppFig5b (3)
											SuppFig5b (4)			SuppFig5b (5)
